# Supplementary material for: Pharmacological Akt and JNK Kinase Inhibitors 10-DEBC and SP600125 Potentiate Anti-Glioblastoma Effect of Menadione and Ascorbic Acid Combination in Human U251 Glioblastoma Cells
Source: Biomedicines. 2023 Sep 27;11(10):2652. doi: 10.3390/biomedicines11102652 (PMC10604608; doi:10.3390/biomedicines11102652)
Supplement: Supplementary file 1 [file biomedicines-11-02652-s001.zip]

Archive with 1 entries (1 files):
- biomedicines-2561622-supplementary.pdf
